# Supplementary material for: Unveiling the Nutraceutical and Nutricosmetic Potential of Syzygium nervosum Flower Buds: A Focus on Phytochemicals and In Vitro Bioactivities
Source: Molecules. 2025 Apr 15;30(8):1762. doi: 10.3390/molecules30081762 (PMC12029419; doi:10.3390/molecules30081762)
Supplement: Supplementary file 1 [file molecules-30-01762-s001.zip]

Archive with 1 entries (1 files):
- molecules-3570782-supplementary.pdf
